# Supplementary material for: Analysis of Twitter data with the Bayesian fused graphical lasso
Source: PLoS One. 2020 Jul 27;15(7):e0235596. doi: 10.1371/journal.pone.0235596 (PMC7384635; doi:10.1371/journal.pone.0235596)
Supplement: S1 Data — (ZIP) [file pone.0235596.s001.zip]

Archive with 11 entries (8 files):
- Data/
- Data/allstagetext.RDATA
- __MACOSX/
- __MACOSX/Data/
- __MACOSX/Data/._allstagetext.RDATA
- Data/stage1text.RDATA
- __MACOSX/Data/._stage1text.RDATA
- Data/stage2text.RDATA
- __MACOSX/Data/._stage2text.RDATA
- Data/stage3text.RDATA
- __MACOSX/Data/._stage3text.RDATA
